# Supplementary material for: Trends and Determinants of Cigarette Tax Increases in Japan: The Role of Revenue Targeting
Source: Int J Environ Res Public Health. 2022 Apr 18;19(8):4892. doi: 10.3390/ijerph19084892 (PMC9024842; doi:10.3390/ijerph19084892)
Supplement: Supplementary file 1 [file ijerph-19-04892-s001.zip]

Archive with 1 entries (1 files):
- ijerph-1616078-supplementary.pdf
